# Supplementary material for: Integrating Self-Report and Psychophysiological Measures in Waterpipe Tobacco Message Testing: A Novel Application of Multi-Attribute Decision Modeling
Source: Int J Environ Res Public Health. 2021 Nov 11;18(22):11814. doi: 10.3390/ijerph182211814 (PMC8617707; doi:10.3390/ijerph182211814)
Supplement: Supplementary file 1 [file ijerph-18-11814-s001.zip]

Archive with 1 entries (1 files):
- ijerph-1395265-supplementary.pdf
